# Supplementary material for: Perception of gait patterns that deviate from normal and symmetric biped locomotion
Source: Front Psychol. 2015 Feb 27;6:199. doi: 10.3389/fpsyg.2015.00199 (PMC4342886; doi:10.3389/fpsyg.2015.00199)
Supplement: Supplementary file 1 [file Presentation1.ZIP]

Archive with 4 entries (4 files):
- Data Sheet.CSV
- Matlab programming code.DOCX
- Supplementary Image.JPEG
- Supplementary Movie.MP4
