# Supplementary material for: Perception of gait patterns that deviate from normal and symmetric biped locomotion
Source: Front Psychol. 2015 Feb 27;6:199. doi: 10.3389/fpsyg.2015.00199 (PMC4342886; doi:10.3389/fpsyg.2015.00199)
Supplement: Supplementary file 1 [file Presentation1.ZIP › Data Sheet.CSV]

1	7	7	14	6	6	1	21266
23	5	5	25	5	6	2	21266
3	5	5	4	5	5	2	21266
8	4	4	7	3	3	1	21266
15	3	3	12	6	6	2	21266
4	6	5	1	7	7	2	21266
1	7	7	16	4	5	1	21266
7	2	2	11	4	2	2	21266
6	3	2	9	6	5	2	21266
10	5	4	1	7	7	2	21266
9	5	5	7	3	2	1	21266
7	3	2	6	2	1	1	21266
5	6	7	2	5	6	1	21266
10	4	4	11	3	6	1	21266
1	7	7	12	6	7	1	21266
20	5	5	1	7	7	2	21266
23	4	5	26	3	5	1	21266
10	4	5	9	5	3	2	21266
4	7	7	5	6	7	1	21266
1	7	7	22	4	3	1	21266
1	7	7	2	4	4	1	21266
22	4	3	21	5	4	2	21266
15	5	5	13	4	5	1	21266
16	5	5	15	5	6	2	21266
11	5	5	8	6	6	2	21266
1	7	7	17	4	5	1	21266
16	6	7	14	6	7	2	21266
1	7	7	26	4	6	1	21266
7	3	2	10	4	4	2	21266
26	5	6	25	6	7	2	21266
1	7	7	25	6	7	1	21266
13	5	6	16	6	7	2	21266
24	7	7	1	7	7	1	21266
23	5	5	1	7	7	2	21266
14	6	7	13	5	5	1	21266
14	6	7	12	6	7	1	21266
17	3	4	15	5	5	2	21266
8	6	5	1	7	7	2	21266
14	5	6	15	5	5	1	21266
9	5	4	1	7	7	2	21266
22	5	4	20	6	6	2	21266
1	7	7	3	6	7	1	21266
17	4	6	16	6	7	2	21266
13	5	7	1	7	7	2	21266
1	7	7	15	5	6	1	21266
9	5	4	8	5	4	1	21266
13	5	4	17	5	4	2	21266
1	7	7	6	1	2	1	21266
12	6	7	13	5	6	1	21266
10	5	4	6	2	1	1	21266
21	5	5	1	7	7	2	21266
6	2	1	11	3	4	2	21266
24	6	7	26	5	6	1	21266
12	6	7	16	6	7	2	21266
2	5	4	3	6	6	2	21266
9	7	7	11	3	3	1	21266
24	7	7	23	5	6	1	21266
1	7	7	27	7	7	2	21266
7	3	2	1	7	7	2	21266
12	6	7	17	4	5	1	21266
17	4	6	14	7	7	2	21266
27	7	7	1	6	7	1	21266
20	6	7	21	6	7	2	21266
11	4	2	7	2	1	1	21266
12	6	7	16	6	7	1	21266
14	6	7	1	7	7	2	21266
26	5	6	1	7	7	2	21266
1	7	7	9	5	4	1	21266
1	6	7	14	5	6	1	21266
24	4	5	26	3	4	1	21266
1	7	7	16	7	7	2	30596
1	5	7	9	3	6	1	30596
1	7	7	10	2	6	1	30596
9	4	6	8	4	6	1	30596
24	5	7	23	3	4	1	30596
16	4	6	17	3	5	1	30596
3	5	7	4	6	7	1	30596
25	3	6	24	6	7	2	30596
13	3	4	16	4	6	2	30596
9	6	7	11	1	2	1	30596
25	6	6	1	7	6	2	30596
1	7	7	23	2	7	1	30596
17	4	5	15	4	4	1	30596
11	2	3	6	1	1	1	30596
14	6	6	17	3	5	1	30596
21	5	4	22	5	4	1	30596
2	6	6	3	7	6	2	30596
1	7	7	14	4	5	1	8370
7	6	4	11	4	3	1	8370
1	6	7	25	5	7	1	8370
1	7	7	8	3	4	1	8370
1	7	7	27	5	5	1	8370
26	4	3	1	7	7	2	8370
14	6	7	17	3	5	1	8370
16	4	5	15	5	7	2	8370
9	7	7	6	3	3	1	8370
4	7	7	5	7	6	1	8370
6	5	3	11	3	2	1	8370
1	7	7	21	5	6	1	10993
2	2	3	5	6	7	2	8370
1	7	7	2	4	3	1	8370
5	5	6	1	7	7	2	10993
11	1	3	9	7	4	2	8370
11	5	5	6	4	4	1	10993
23	3	5	1	6	6	2	8370
1	7	7	6	5	5	1	10993
8	3	6	6	6	3	2	8370
2	6	6	5	6	6	1	10993
27	5	5	1	7	7	2	10993
3	3	6	4	6	7	2	8370
1	5	7	17	6	6	2	8370
13	5	6	12	6	6	2	10993
17	5	5	1	6	6	1	10993
27	2	4	1	7	7	2	8370
1	6	6	15	5	5	1	10993
7	5	5	1	6	6	2	10993
12	3	5	13	3	2	1	8370
9	6	6	11	5	5	1	10993
23	6	6	1	6	6	2	10993
14	7	7	12	7	7	2	10993
13	3	5	1	5	6	2	8370
9	6	6	8	5	5	1	10993
10	1	5	1	6	6	2	8370
25	6	6	1	6	6	2	10993
10	6	3	11	6	4	2	8370
10	5	5	8	5	5	1	10993
1	7	7	12	6	7	1	8370
1	7	7	20	7	7	1	10993
25	4	5	23	7	7	2	8370
16	6	6	14	6	6	2	10993
13	5	4	17	5	5	1	8370
1	6	6	4	5	5	1	10993
2	6	6	1	6	6	2	10993
7	6	5	9	5	5	2	10993
22	6	6	21	6	6	2	10993
24	7	7	1	7	7	2	10993
12	7	7	15	5	5	2	10993
7	5	5	8	5	6	2	10993
11	6	6	8	6	6	2	10993
2	3	7	4	6	5	2	8370
1	7	7	9	6	6	1	10993
23	5	6	24	4	5	1	8370
26	6	6	25	6	6	2	10993
1	6	6	8	6	6	1	10993
20	5	4	22	5	5	1	8370
27	5	6	1	7	7	2	10993
13	6	6	17	4	5	1	10993
14	5	4	12	5	5	2	8370
10	5	6	9	6	6	2	10993
5	5	6	4	7	7	2	10993
10	6	2	8	4	5	1	8370
24	4	5	1	4	6	1	8370
1	7	7	3	6	7	1	10993
11	4	5	7	4	6	2	10993
3	7	7	5	4	6	1	10993
1	4	5	9	6	4	2	8370
21	4	5	22	4	6	2	8370
5	6	6	3	5	6	1	8370
26	3	5	23	6	5	2	8370
17	2	1	15	2	2	1	20960
7	5	4	1	3	3	1	20960
14	4	4	15	3	4	1	20960
8	5	3	9	4	5	1	20960
1	5	6	4	6	6	2	20960
6	3	2	10	3	2	2	20960
11	4	5	1	5	5	2	20960
11	4	4	6	4	2	1	20960
23	6	6	1	5	6	1	20960
15	5	5	16	5	5	1	20960
9	5	6	7	2	2	1	20960
8	5	5	6	3	2	1	20960
1	5	4	13	4	3	1	20960
1	6	6	25	5	6	1	20960
2	3	5	4	6	6	2	20960
1	3	3	27	4	6	2	20960
1	4	5	26	5	6	2	20960
10	2	4	9	4	4	2	20960
1	4	4	22	4	3	1	20960
1	6	6	9	5	5	1	20960
21	5	5	20	5	5	1	20960
12	4	5	15	6	6	1	32158
13	1	3	15	4	4	2	8884
24	6	6	25	4	4	1	20960
20	6	6	22	5	5	1	20960
8	6	6	7	3	2	1	20960
21	6	5	22	4	2	1	20960
24	5	6	26	4	4	1	20960
1	5	5	2	4	4	1	32056
2	5	6	1	6	5	2	20960
12	6	6	14	6	6	1	20960
12	5	5	15	4	4	1	32056
1	6	6	21	5	5	1	20960
20	6	6	1	6	6	1	20960
10	3	3	7	2	1	1	20960
8	3	2	10	3	2	1	20960
12	6	5	15	5	4	1	20960
17	5	5	13	5	4	1	20960
16	4	4	1	4	4	2	32056
8	6	4	11	5	4	1	20960
14	4	4	16	4	4	1	32056
12	5	5	1	7	6	2	20960
20	3	3	22	3	3	1	32056
2	5	5	3	4	4	1	32056
7	4	4	10	4	4	1	32056
10	4	4	1	5	5	2	32056
23	5	5	25	4	4	1	32056
7	6	6	6	5	5	1	32056
27	6	6	1	5	5	1	32056
14	4	4	12	4	4	1	32056
5	3	3	3	4	4	2	32056
10	4	4	6	4	4	1	32056
13	4	4	1	4	4	2	32056
1	4	4	11	3	3	1	32056
9	4	4	6	3	3	1	32056
11	4	4	9	4	4	2	32056
12	4	4	13	3	3	1	32056
9	4	5	10	4	4	1	32056
4	4	4	1	4	4	2	32056
7	4	5	9	4	5	2	32056
12	4	4	16	4	4	1	32056
21	4	4	1	4	5	2	32056
11	4	5	6	4	5	1	32056
17	3	3	12	4	4	2	32056
5	4	4	1	4	5	2	32056
1	4	5	9	4	5	2	32056
12	4	5	1	4	4	1	32056
5	4	3	2	4	4	2	32056
7	4	4	11	4	4	1	32056
16	4	5	15	4	4	1	32056
1	4	5	24	4	5	2	32056
1	4	6	3	4	5	1	32056
6	4	4	1	4	5	2	32056
26	4	4	24	4	5	2	32056
8	4	4	11	4	5	1	22061
5	6	6	4	5	6	1	3404
1	7	7	12	6	6	1	3404
9	5	6	7	4	5	1	3404
6	4	1	10	4	7	2	31170
10	4	4	7	4	4	2	31170
9	4	7	8	4	7	2	31170
9	4	4	6	4	4	1	31170
9	7	4	7	4	4	1	31170
15	5	5	16	7	7	1	31170
17	7	7	16	7	7	1	31170
14	7	7	17	7	7	2	31170
12	7	7	16	7	7	1	31170
11	4	4	1	7	7	2	31170
10	2	2	8	5	5	2	31170
15	5	5	14	7	7	2	31170
22	7	7	20	7	7	2	31170
22	6	7	1	7	7	2	31170
1	4	4	3	7	7	2	1555
16	6	7	17	4	5	1	1555
6	2	3	8	3	5	2	1555
9	6	6	10	3	4	1	1555
21	6	7	1	7	7	2	1555
24	6	7	25	5	7	1	1555
9	6	7	11	1	3	1	1555
3	7	7	4	6	7	1	1555
11	2	3	6	2	3	1	1555
6	2	3	7	2	3	2	1555
24	6	7	1	7	7	2	1555
6	3	4	10	4	5	2	1555
1	7	7	5	7	7	1	1555
27	5	6	1	7	7	2	1555
23	6	5	26	4	5	1	1555
12	4	6	14	5	6	2	19581
1	5	6	20	4	5	1	1555
10	2	4	8	4	5	2	1555
8	3	4	10	1	4	1	19581
13	4	4	14	5	5	2	1555
1	6	7	8	6	7	1	19581
2	4	6	3	4	6	2	1555
27	4	5	1	5	6	2	1555
23	6	7	25	6	7	1	19581
20	4	6	21	4	6	1	1555
26	3	4	1	5	5	2	1555
3	6	6	5	5	5	1	1555
6	2	1	11	1	3	1	19581
22	4	5	1	7	7	2	1555
1	7	7	9	4	6	1	1555
1	7	7	20	5	6	1	19581
7	2	4	9	4	4	2	1555
8	6	6	6	2	1	1	19581
17	4	5	13	4	6	1	1555
2	7	3	1	5	6	1	1555
14	5	7	16	4	6	1	19581
10	2	4	7	2	4	1	1555
1	6	7	6	3	1	1	19581
12	6	7	1	6	7	1	1555
6	2	4	1	5	4	2	1555
21	3	5	20	6	7	2	19581
14	7	7	16	6	6	1	1555
25	6	7	24	7	7	2	19581
15	5	6	12	6	7	1	1555
17	3	3	15	5	6	1	19581
15	5	5	13	5	6	1	1555
1	7	7	22	5	6	1	19581
13	3	3	16	6	6	2	1555
12	6	7	17	3	3	1	19581
21	5	6	22	5	6	1	1555
1	7	7	10	4	6	1	19581
1	6	7	14	5	6	1	19581
1	6	6	4	6	6	1	19581
22	3	4	20	4	6	2	19581
13	2	4	1	6	7	2	19581
23	4	5	24	6	7	2	19581
1	6	6	11	5	6	1	19581
26	2	4	1	6	7	2	19581
13	2	5	15	5	6	2	19581
3	6	7	4	7	7	2	19581
24	7	7	26	3	6	1	19581
9	5	7	11	5	5	1	19581
16	6	5	15	1	3	1	27663
10	5	6	11	3	5	1	19581
12	6	7	16	5	6	1	19581
3	7	7	2	5	6	1	19581
4	7	7	2	6	6	1	19581
15	4	5	1	6	6	2	19581
1	7	7	7	1	1	1	19581
26	3	4	23	6	6	2	19581
12	4	6	1	6	7	2	19581
16	3	4	1	6	6	2	19581
15	6	6	14	6	6	2	19581
6	4	4	1	7	4	2	29907
1	4	4	7	4	4	2	29907
16	4	4	15	1	4	1	29907
12	4	4	15	4	4	1	29907
17	3	3	13	4	4	1	29907
16	5	5	15	3	3	1	3276
22	5	5	21	6	6	2	3276
6	7	7	1	1	4	2	32489
5	4	4	3	7	7	1	32489
1	5	5	4	5	5	1	21067
14	4	4	16	4	4	2	32489
5	7	7	4	7	7	1	31016
1	4	4	27	4	5	1	31016
8	4	4	11	1	1	1	31016
15	4	4	14	6	6	2	31016
2	7	7	5	6	6	1	31016
2	7	7	3	7	7	1	31016
26	4	4	25	4	4	2	31016
17	3	3	13	5	5	2	31016
12	7	7	13	4	4	1	31016
12	7	7	17	3	3	1	31016
4	7	7	1	7	7	1	31016
1	7	7	12	7	7	2	31016
24	7	7	25	4	4	1	31016
26	4	4	24	5	5	2	31016
8	5	5	10	1	1	1	31016
9	6	6	10	1	1	1	31016
11	1	1	10	1	1	2	31016
1	7	7	16	6	6	1	31016
8	5	5	7	2	2	1	31016
21	4	4	22	4	4	1	31016
1	6	6	23	2	2	1	31016
9	4	4	7	4	4	2	31016
1	7	7	7	4	4	1	31016
1	7	7	8	5	5	1	31016
14	7	7	1	7	7	2	31016
12	6	6	15	7	7	2	31016
14	6	6	12	6	7	2	31016
3	7	7	1	6	6	1	31016
24	6	6	23	5	5	1	31016
1	7	7	27	5	5	1	31016
1	7	7	2	7	7	2	31016
24	5	5	1	7	7	2	31016
16	4	4	12	7	7	2	31016
1	7	7	10	1	1	1	31016
7	3	3	6	1	1	2	31016
11	1	1	7	3	3	2	31016
5	6	6	1	7	7	2	31016
14	7	7	13	3	3	1	31016
16	5	5	14	5	5	2	31016
9	4	4	6	1	1	1	31016
21	3	3	20	4	4	2	31016
6	1	1	10	1	1	1	31016
9	4	4	11	1	1	1	31016
1	7	7	17	3	3	1	31016
22	4	4	1	7	7	2	31016
4	5	5	3	7	7	2	31016
15	5	5	13	5	5	1	31016
15	5	5	16	5	5	1	31016
8	7	7	6	1	1	1	31016
1	7	7	15	5	5	1	31016
1	7	7	6	1	1	1	31016
11	1	1	6	1	1	2	31016
9	5	5	8	5	5	2	31016
1	7	7	11	1	1	1	31016
1	7	7	26	4	4	1	31016
17	4	4	14	6	6	2	31016
2	7	7	4	6	6	1	31016
9	5	5	1	7	7	2	31016
17	4	4	16	5	5	1	31016
21	5	5	1	6	6	2	31016
23	4	4	26	4	4	1	31016
16	4	4	13	4	4	1	31016
5	5	5	3	7	7	2	31016
22	4	4	20	6	6	2	31016
1	7	7	13	5	5	1	31016
10	1	1	7	5	5	2	31016
25	4	4	23	4	4	2	31016
15	5	5	17	3	3	2	31016
20	4	4	1	7	7	2	31016
5	5	5	3	7	7	2	31016
22	4	4	20	4	4	2	31016
1	7	7	10	1	1	1	31016
10	3	1	8	3	4	2	12004
17	3	3	15	4	6	2	12004
8	3	4	1	6	5	2	12004
17	4	5	13	3	3	1	12004
4	4	5	5	6	5	2	9773
12	6	6	14	6	6	2	12004
17	6	6	16	6	6	1	12004
4	6	6	5	4	4	1	12004
17	6	5	12	6	7	2	12004
22	4	5	1	7	7	2	12004
1	7	7	27	3	4	1	12004
2	4	4	4	4	7	2	12004
1	6	5	26	3	3	1	12004
1	4	5	2	4	3	2	12004
26	2	4	24	4	4	2	12004
15	5	5	17	6	6	1	3497
13	5	5	12	6	6	2	3497
5	6	6	1	6	6	1	12004
17	5	6	14	6	7	1	12004
22	3	4	20	3	4	2	12004
25	5	3	24	5	5	2	12004
16	5	4	13	3	2	1	12004
9	4	3	10	2	1	1	12004
23	4	3	1	4	6	2	12004
11	1	1	7	1	1	1	12004
7	1	1	10	1	1	2	12004
7	1	1	8	3	4	2	12004
5	7	6	3	5	4	1	6270
25	4	4	23	5	5	2	12004
14	6	6	13	4	3	1	12004
23	7	7	1	4	5	1	6270
25	4	6	1	5	6	2	12004
24	5	6	1	7	7	2	12004
15	6	5	16	6	5	1	12004
15	6	6	14	6	6	2	12004
11	1	1	6	1	1	1	12004
11	1	1	1	5	7	2	12004
21	4	4	22	5	5	1	12004
12	4	6	13	4	6	1	12004
23	7	7	24	6	6	1	12004
1	7	5	9	4	4	1	12004
9	4	6	11	1	1	1	12004
9	7	4	7	7	4	2	26993
14	7	4	1	7	4	2	26993
16	1	4	1	3	5	2	26581
1	4	5	25	4	5	2	26581
1	5	5	27	6	6	2	26581
1	4	4	14	4	4	2	26581
9	6	7	8	7	7	2	26581
9	6	7	1	7	7	2	26581
27	4	6	1	2	4	1	21700
17	3	3	14	4	4	2	21700
9	3	3	1	2	2	1	5257
16	4	4	13	2	2	1	5257
1	3	3	20	2	2	1	5257
3	5	5	5	3	3	1	5257
7	2	2	6	2	2	2	5257
21	4	5	1	6	5	2	5257
17	4	4	16	3	3	1	17028
3	4	4	5	4	4	2	7987
9	7	7	6	1	1	1	7987
14	7	7	13	5	5	1	7987
14	7	7	1	7	7	2	7987
5	4	7	1	7	7	2	7987
22	4	4	20	7	7	2	7987
26	3	4	25	4	5	2	31623
10	1	1	7	1	1	1	31623
7	1	1	11	1	1	2	31623
17	4	5	15	4	4	1	31623
1	6	6	14	6	6	2	31623
2	4	5	1	6	7	2	31623
7	1	1	1	7	7	2	31623
1	6	6	27	6	5	1	31623
13	4	4	14	6	6	2	31623
23	4	7	1	6	6	2	31623
2	4	4	4	7	7	2	31623
26	4	5	23	4	5	2	31623
1	6	6	13	4	5	1	31623
25	5	5	1	4	5	1	31623
1	5	6	21	5	5	1	31623
1	6	6	4	7	7	2	31623
20	5	5	21	5	5	2	31623
15	4	4	12	5	5	2	31623
7	1	1	9	4	3	2	31623
6	1	1	9	5	5	2	31623
17	3	3	13	5	5	1	31623
26	7	6	1	7	7	2	31623
5	6	6	1	7	7	2	31623
8	2	3	10	3	1	1	31623
17	7	7	1	6	6	1	31623
20	6	6	22	4	4	1	31623
1	5	5	15	3	3	1	31623
10	2	2	6	1	1	1	31623
17	7	7	14	5	5	1	31623
20	6	6	1	7	7	2	31623
16	6	6	15	4	4	1	31623
1	7	7	10	2	2	1	31623
7	1	1	8	2	2	2	31623
10	3	2	9	4	6	2	31623
12	7	7	16	6	6	1	31623
16	6	6	13	5	5	1	31623
16	3	2	1	4	4	2	30565
1	5	5	15	2	2	1	30565
4	6	6	3	5	4	1	30565
17	3	3	12	5	5	2	30565
20	5	5	22	3	3	1	30565
9	6	6	7	1	1	1	30565
4	5	5	2	4	3	1	30565
14	4	4	1	4	6	2	30565
9	1	2	11	1	2	1	30565
13	2	2	14	4	5	2	30565
1	4	5	4	5	6	2	30565
17	3	3	14	3	5	2	30565
25	2	2	24	3	3	2	30565
25	2	3	26	1	2	1	30565
1	3	5	2	5	2	1	30565
6	1	2	7	1	2	2	30565
1	3	5	5	3	1	1	30565
24	4	5	1	2	5	1	30565
2	7	2	5	4	2	1	30565
11	1	4	7	1	5	2	30565
14	4	5	12	3	3	1	30565
1	5	5	11	2	4	1	30565
17	5	5	16	4	5	1	30565
20	5	5	21	3	4	1	30565
1	6	7	21	3	3	1	30565
17	5	5	13	4	3	1	30565
9	3	4	1	6	6	2	30565
11	2	4	8	3	5	2	30565
22	2	2	1	5	6	2	30565
10	2	2	1	6	6	2	30565
20	3	5	1	6	6	2	30565
17	5	6	15	3	5	1	30565
15	4	5	16	4	4	2	30565
9	3	5	8	2	4	1	30565
23	4	6	25	3	3	1	30565
12	4	5	16	4	6	2	30565
1	6	6	8	4	4	1	30565
23	4	5	24	5	6	2	30565
4	4	7	5	4	4	1	28834
8	4	4	1	4	4	1	1495
8	4	4	1	4	4	1	1495
8	4	5	6	3	4	1	1495
8	4	5	6	3	4	1	1495
8	4	5	6	3	4	1	1495
3	4	3	5	4	4	2	1495
3	4	3	5	4	4	2	1495
10	5	5	11	5	5	1	1495
4	6	7	1	5	6	1	1495
6	3	4	7	5	5	2	1495
11	4	5	6	5	4	2	1495
1	5	6	25	3	5	1	1495
1	5	6	25	3	5	1	1495
1	5	6	25	3	5	1	1495
1	5	6	25	3	5	1	1495
2	2	3	4	4	4	2	1495
27	6	5	1	3	4	1	1495
2	3	3	5	5	4	2	1495
23	6	7	26	3	3	1	1495
7	5	5	10	3	3	1	1495
14	5	6	12	5	6	2	1495
14	5	6	12	5	6	2	1495
26	2	4	1	5	5	2	1495
26	2	4	1	5	5	2	1495
16	3	4	1	3	4	2	1495
2	4	6	1	5	6	2	1495
1	5	6	12	4	5	1	1495
23	5	6	25	3	4	1	1495
13	3	3	14	3	3	2	1495
13	3	3	14	3	3	2	1495
16	5	6	15	6	6	2	1495
16	5	6	15	6	6	2	1495
16	5	6	15	6	6	2	1495
9	6	6	6	4	4	1	1495
1	5	5	17	5	5	2	1495
20	4	5	1	5	6	2	1495
20	4	5	1	5	6	2	1495
2	4	5	3	5	6	2	1495
1	6	6	23	6	6	1	1495
24	6	6	26	3	3	1	1495
6	5	5	1	5	6	2	1495
6	5	5	1	5	6	2	1495
21	3	3	1	4	5	2	1495
7	5	6	9	6	7	2	1495
13	3	4	1	6	6	2	1495
16	4	5	14	5	5	2	1495
8	5	5	11	2	2	1	1495
8	5	5	11	2	2	1	1495
1	5	6	15	5	4	1	1495
11	4	4	7	5	5	2	1495
1	6	5	24	7	7	2	1495
25	5	5	26	5	5	1	1495
17	4	5	13	3	4	1	1495
17	4	5	13	3	4	1	1495
17	4	5	13	3	4	1	1495
17	4	5	13	3	4	1	1495
13	5	5	16	6	5	2	1495
1	7	7	5	7	7	2	1495
9	5	6	8	6	6	2	1495
10	4	4	9	5	5	2	1495
10	4	4	9	5	5	2	1495
15	5	6	13	4	4	1	1495
9	6	7	11	5	6	1	1495
9	6	7	11	5	6	1	1495
1	5	6	20	4	3	1	1495
20	4	4	21	3	4	1	1495
20	4	4	21	3	4	1	1495
9	6	7	10	5	4	1	1495
12	6	6	14	5	5	1	1495
1	4	6	20	3	4	1	1495
22	5	6	20	4	6	1	1495
22	5	6	20	4	6	1	1495
1	7	7	8	7	5	1	13953
1	7	7	21	4	4	1	13953
24	7	7	26	3	3	1	13953
23	7	7	25	4	7	1	13953
13	4	3	1	7	6	2	13953
9	7	7	8	7	5	1	13953
14	7	6	16	7	7	2	13953
9	5	7	11	3	2	1	13953
4	7	7	1	6	6	1	13953
14	7	7	1	7	6	1	13953
4	7	7	3	7	7	1	13953
24	7	7	23	7	6	1	13953
4	7	6	5	7	7	2	13953
16	6	6	12	6	6	2	13953
22	4	4	20	7	7	2	13953
2	7	1	3	7	6	2	13953
8	4	6	7	2	3	1	13953
1	7	7	6	1	1	1	13953
1	7	7	5	7	7	1	13953
11	3	5	10	6	6	2	29727
1	6	7	5	5	5	1	29727
20	7	7	21	7	7	1	29727
23	6	5	25	7	6	2	29727
13	4	5	16	4	5	2	29727
1	7	6	2	7	4	1	29727
9	4	6	6	1	3	1	29727
21	4	6	22	3	5	1	29727
7	2	5	11	3	4	1	29727
1	4	6	23	5	6	2	29727
1	7	7	14	6	6	1	29727
1	6	6	24	5	5	1	29727
7	2	3	6	2	3	1	29727
1	6	7	17	6	7	1	29727
24	7	7	23	7	7	2	29727
24	7	7	25	5	6	1	29727
22	3	5	1	7	7	2	29727
5	4	4	2	6	6	2	29727
23	6	7	26	4	6	1	29727
14	6	6	16	2	4	1	29727
14	6	6	17	4	6	1	29727
12	6	6	17	2	4	1	29727
6	4	5	8	4	6	1	29727
27	5	5	1	4	5	1	29727
1	5	6	6	4	5	1	29727
7	5	6	9	5	6	1	29727
11	3	5	6	5	5	2	29727
1	4	6	3	6	7	2	29727
3	5	6	2	6	5	1	29727
20	4	5	22	4	5	1	29727
15	4	5	13	4	6	1	29727
2	6	4	4	5	5	1	29727
12	4	6	14	5	6	2	29727
11	3	5	1	6	7	2	29727
8	4	5	7	6	6	2	29727
17	6	7	16	5	6	1	29727
27	7	7	1	5	5	1	17365
5	4	4	3	7	7	1	17365
8	6	6	1	7	7	2	17365
27	7	7	1	5	5	1	17365
12	7	7	14	5	5	1	17365
14	3	3	12	6	6	2	17365
17	3	3	14	6	6	2	17365
16	3	4	15	3	3	1	9256
25	3	4	24	6	5	1	9256
11	2	1	7	7	2	1	9256
10	3	3	9	5	3	1	9256
14	6	6	17	3	3	1	2155
27	7	7	1	5	5	1	2155
5	3	3	3	6	6	1	2155
12	6	6	14	3	3	1	2155
8	6	6	1	7	7	2	2155
27	7	7	1	5	5	1	2155
3	7	7	1	6	6	1	30596
7	1	1	9	1	3	2	30596
20	7	5	22	4	6	1	30596
5	3	3	2	5	4	2	30596
26	4	6	23	6	6	2	30596
8	6	7	6	1	1	1	30596
16	5	7	15	6	6	2	30596
7	2	3	11	1	1	1	30596
12	6	7	14	6	7	2	30596
24	7	7	26	4	7	1	30596
21	2	6	1	5	3	2	30596
1	7	7	27	7	7	2	30596
24	6	7	1	7	6	1	30596
11	1	1	10	3	3	2	30596
1	7	7	26	5	6	1	30596
6	1	1	1	7	7	2	30596
1	7	7	22	3	3	1	30596
2	6	5	1	7	7	2	30596
13	5	6	1	7	7	2	30596
1	7	7	6	1	1	1	4887
10	1	1	1	7	7	2	4887
3	7	7	2	7	6	1	4887
15	7	7	12	7	7	1	4887
1	7	7	23	7	7	1	4887
10	1	1	11	1	1	1	4887
24	7	7	1	7	7	2	4887
1	7	7	12	7	7	1	4887
13	7	7	14	7	7	2	4887
21	7	7	20	7	7	2	4887
7	2	2	9	2	2	2	4887
5	6	6	1	7	7	2	4887
11	1	1	8	7	7	2	4887
3	7	7	5	6	6	1	4887
20	7	7	22	7	7	1	4887
10	3	3	8	4	4	2	4887
14	6	6	1	7	7	2	4887
2	6	6	1	7	7	2	4887
26	6	6	23	7	7	2	4887
3	4	4	1	4	4	2	15229
1	7	7	7	2	2	1	4887
12	7	7	16	7	7	1	4887
11	1	1	6	2	2	2	4887
12	7	7	17	7	7	2	4887
14	7	7	17	7	7	1	4887
25	6	6	24	7	7	2	4887
13	7	7	12	7	7	2	4887
16	7	7	14	7	7	2	4887
13	7	7	16	7	7	1	4887
1	7	7	8	7	7	1	4887
8	7	7	6	1	1	1	4887
17	3	4	12	5	5	2	4970
27	7	7	1	5	5	1	15229
5	4	4	3	7	7	1	15229
4	6	6	3	6	6	2	4887
6	1	1	9	3	3	2	4887
17	4	4	16	3	3	1	4970
26	5	5	1	7	7	2	4887
1	6	6	5	6	6	1	4970
12	7	7	14	7	7	1	4887
1	6	6	13	5	5	1	4970
8	6	6	1	7	7	2	15229
7	2	2	10	2	2	2	4887
15	4	4	17	6	5	2	4970
27	7	7	1	5	5	1	15229
12	7	7	14	5	5	1	15229
14	3	3	12	6	6	2	15229
17	3	3	14	6	6	2	15229
16	5	5	14	4	4	1	4970
2	5	4	5	5	5	2	4970
3	5	3	1	6	6	2	4970
3	6	6	4	6	6	2	4970
15	6	6	12	6	6	2	4970
1	6	4	27	6	7	2	4970
9	2	3	11	1	3	1	4970
24	3	3	25	3	3	1	4970
12	3	3	14	3	5	2	4970
16	4	4	12	3	4	1	4970
20	2	3	22	2	3	1	4970
14	3	3	1	3	3	1	4970
16	4	4	1	4	4	2	4970
9	4	4	6	1	4	1	4970
25	3	3	1	4	4	2	4970
12	3	4	13	4	4	2	4970
6	1	1	11	1	2	2	4970
15	2	3	1	4	4	2	4970
1	2	3	8	3	3	2	4970
1	3	3	9	2	2	1	4970
1	4	4	24	3	3	1	4970
17	3	3	13	3	3	1	4970
26	3	3	23	3	4	2	4970
14	3	3	17	4	4	2	4970
4	4	4	2	4	4	1	4970
26	3	3	25	4	3	2	4970
9	2	4	8	2	3	1	4970
14	4	4	15	4	5	2	4970
1	3	4	11	1	2	1	4970
3	3	3	2	3	3	1	4970
10	2	3	6	2	2	1	4970
17	4	1	14	4	4	2	26194
2	4	7	3	4	4	1	13032
1	4	4	5	4	1	1	13032
3	4	7	4	4	1	1	13032
24	4	4	23	4	4	1	13032
9	1	1	1	7	7	2	13032
16	4	4	17	4	4	2	13032
7	1	1	1	7	7	2	13032
11	1	1	7	1	1	1	13032
1	4	7	10	1	1	1	13032
11	1	1	10	1	1	2	13032
13	1	1	12	4	7	2	13032
12	4	7	16	4	7	1	13032
7	1	1	10	1	1	2	13032
25	4	7	24	4	7	1	13032
9	1	4	11	1	1	1	13032
1	4	7	17	4	4	1	13032
1	4	7	6	1	1	1	13032
1	7	7	15	4	7	1	13032
6	1	1	8	1	4	2	13032
25	4	7	26	7	7	2	13032
1	7	7	12	7	7	1	13032
14	7	7	15	4	7	1	13032
1	7	7	11	1	1	1	13032
2	7	7	5	7	4	1	13032
1	7	7	23	7	7	1	13032
8	1	4	1	7	7	2	13032
16	4	7	15	4	7	1	13032
24	4	7	1	4	7	2	13032
20	4	7	1	4	7	2	13032
14	4	7	12	4	7	1	13032
25	4	7	23	4	7	2	13032
13	2	3	1	6	7	2	13032
17	5	7	13	3	6	1	13032
6	1	1	9	1	1	2	13032
9	1	1	10	1	1	1	13032
7	1	1	6	1	1	1	13032
